# Supplementary material for: STEMIN- and YAP5SA-induced exosomes prevent cardiomyocyte apoptosis
Source: iScience. 2026 Jun 22;29(7):116277. doi: 10.1016/j.isci.2026.116277 (PMC13316227; doi:10.1016/j.isci.2026.116277)
Supplement: Data S1. Data, tables, charts and analyses related to 1D-G, 4B, D, G, 5B-C, S2A-E, and S3A-I in Figures [file mmc2.zip]

Archive with 2 entries (2 files):
- Data S1.prism
- __MACOSX/._Data S1.prism
