# Supplementary material for: STEMIN- and YAP5SA-induced exosomes prevent cardiomyocyte apoptosis
Source: iScience. 2026 Jun 22;29(7):116277. doi: 10.1016/j.isci.2026.116277 (PMC13316227; doi:10.1016/j.isci.2026.116277)
Supplement: Data S2. Sequences used in this study [file mmc3.zip › Data S2.xlsx]

## Sheet: Primers4PCR
gene name	sequence
BAX_F	GTCACTGAAGCGACTGATGT
BAX_R	CTTCTTCCAGATGGTGAGTGAG
CYCS_F	AGATGGTGAGCACAAGGTAAG
CYCS_R	CTCACTGTCCCACAAAGATACA
DRP1_F	CGCAGAACCCTAGCTGTAATC
DRP1_R	CTGGAATAACCCTTCCCATCAA
YAP5SA_R	ATGCATGCGTCGACGGTACCTAACCATGTAAGAAA
mCherry_F	ATGCATGCGGTACCATGGTGAGC
mCherry_R	ATGCATGCGTCGACTTACTTGTAACAGCT
Stemin_R	ATGCATGCGTCGACGGTACCTTCACTCTTGGTGCT
YAP5SA_R	ATGCATGCGTCGACGGTACCTAACCATGTAAGAAA
mCherry-R	AGTCGTCGACTTACTTGTAACAGCT
Luc-F	AGTCGAATTCGCCACCATGGAAGAC
Luc-R	AGTCGGTACCTTACACGGCGATCTT
mCh-F	AGTCAAGCTTGCCACCATGGTGAGC
mCh-R	AGTCGGGCCCTTACTTGTAACAGCT
Stemin-F	AGTCGAATTCGCCACCATGTTACCG
Stemin-R	AGTCGGTACCTTCACTCTTGGTGCT
YAP5SA-F	AGTCGAATTCGCCACCATGGATCCC
YAP5SA-R	AGTCGGTACCTAACCATGTAAGAAA
ACTC1-F	CCACCTTCCCTCATCTTTCATC
ACTC1-R	GCAAGTCCTGGTCTGGTTTAT
YAP1-F	GCTGCCACCAAGCTAGATAA
YAP1-R	GTGCATGTGTCTCCTTAGATCC
CYR61-F	GAAGCAGCGTTTCCCTTCTA
CYR61-R	CTGACACTCTTCTCCCTTGTTT
CTGF-F	CCCAGACACTGGTTTGAAGAA
CTGF-F	GCTCCTAAAGCCACACCTTAATA
SRF-F	CTGTGATTAGGTGAAGGGATGG
SRF-R	GCAATGAGGGTTAGAGGTTAGG
MAP4K4-F	AGTGGGAGTGAGGAAGAAGA
MAP4K4-R	GAAATCTCGGCGAAGAGTAGAC
hsa-miR-499a-5p-F	CGCAGTTAAGACTTGCAGTG
hsa-miR-499a-5p-R	GGTCCAGTTTTTTTTTTTTTTTAAACATC
hsa-miR-10b-5p-F	CAGTACCCTGTAGAACCGA
hsa-miR-10b-5p-R	GGTCCAGTTTTTTTTTTTTTTTCAC
hsa-miR-101-3p-F	GCGCAGTACAGTACTGTG
hsa-miR-101-3p-R	GGTCCAGTTTTTTTTTTTTTTTCAGTT
hsa-let-7c-5p-F	GCAGTGAGGTAGTAGGTTGT
hsa-let-7c-5p-R	GGTCCAGTTTTTTTTTTTTTTTAACCA
hsa-let-7a-5p-F	GCAGTGAGGTAGTAGGTTG
hsa-let-7a-5p-R	GGTCCAGTTTTTTTTTTTTTTTAACTATAC
PDCD4-F	GAGTACCAGTGTTGGCAGTATC
PDCD4-R	GTCCCACAAAGGTCAGAAAGA
CDKN2A-F	GCACATTCATGTGGGCATTT
CDKN2A-R	GACTCAAGAGAAGCCAGTAACC
CDKN1A-F	CGGAACAAGGAGTCAGACATT
CDKN1A-R	AGTGCCAGGAAAGACAACTAC
CASP9-F	CACAGGGTCTGCTCTTTCTC
CAPS9-R	CATTCATCTGTCCCTCTTCCTC
P53-F	AGGGATGTTTGGGAGATGTAAG
P53-R	CCTGGTTAGTACGGTGAAGTG
RB1-F	CTGTCTGAGCACCCAGAATTAG
RB1-R	GTCCAAATGCCTGTCTCTCAT
GAPDH-F	GGTGTGAACCATGAGAAGTATGA
GAPDH-R	GAGTCCTTCCACGATACCAAAG
hsa-U6snRNA-F	GCTTCGGCAGCACATATACTA
hsa-U6snRNA-R	CGAATTTGCGTGTCATCCTTG
hsa-miR-17-5p-F	GCAAAGTGCTTACAGTGCAG
hsa-miR-17-5p-R	GGTCCAGTTTTTTTTTTTTTTTCTAC
hsa-miR-19a-3p-F	GCAGTGTGCAAATCTATGCAA
hsa-miR-19a-3p-R	GGTCCAGTTTTTTTTTTTTTTTCAGT
hsa-miR-663a-F	GCGCCGCGGGA
hsa-miR-663a-R	CCAGTTTTTTTTTTTTTTTGCGGT
hsa-miR-10a-5p-F	GCAGTACCCTGTAGATCCGA
hsa-miR-10a-5p-R	GGTCCAGTTTTTTTTTTTTTTTCAC
hsa-miR-155-5p-F	CGCAGTTAATGCTAATCGTGATAG
hsa-miR-155-5p-R	GGTCCAGTTTTTTTTTTTTTTTAACC
hsa-miR-22-5p-F	CAGAGTTCTTCAGTGGCAAG
hsa-miR-22-5p-R	GGTCCAGTTTTTTTTTTTTTTTAAAGC
hsa-miR-199a-5p-F	GCCCAGTGTTCAGACTAC
hsa-miR-199a-5p-R	GTCCAGTTTTTTTTTTTTTTTGAACAG
hsa-miR-425-3p-F	AGATCGGGAATGTCGTGT
hsa-miR-425-3p-R	GTTTTTTTTTTTTTTTGGGCGGA
SRF-T7-F	CAGAAGCTTTCATTCACTCTT
SRF-T7-R	AGCGCTAGCGAAATGTTACCGACC
YAP1-T7-F	AGCGCTAGCGAAATGGATCCC
YAP1-T7-R	CAGAAGCTTTCATTAAGGACGTCA
miR-18a-5p-F	GTAAGGTGCATCTAGTGCAG
miR-18a-5p-R	GGTCCAGTTTTTTTTTTTTTTTCTATC
miR-92a-1-5p-F	GAGGTTGGGATCGGTTG
miR-92a-1-5p-R	TCCAGTTTTTTTTTTTTTTTAGCATTG
miR-320a-5p-F	CCTTCTCTTCCCGGTTCT
miR-320a-5p-R	GGTCCAGTTTTTTTTTTTTTTTGGAA
miR-155-5p-F	CGCAGTTGCATAGTCACA
miR-155-5p-R	GTCCAGTTTTTTTTTTTTTTTGATCAC
SOX6-F	AGGAGATGAGGCAGTTCTTTAC
SOX6-R	CCATAGTGATAGCACCAGGATAC
c-MYC-F	AAGCTGAGGCACACAAAGA
c-MYC-R	GCTTGGACAGGTTAGGAGTAAA
Ki67-F	GACCTCAAACTGGCTCCTAATC
Ki67-R	GCTGCCAGATAGAGTCAGAAAG
CDK1-F	TCAGTCTTCAGGATGTGCTTATG
CDK1-R	GTACTGACCAGGAGGGATAGAA
CDK2-F	ACCACTGGGAGGAGTCTATTT
CDK2-R	TCTTCAGTCTCCCAGCCTATT
MCM2-F	CTGAGAAGGACTTGGTGGATAAG
MCM2-R	CCTGAAGAGCTCACTGTCATAAA
cTnI-F	GACAAGGTGGATGAAGAGAGATAC
cTnI-R	CTTGCCTCGAAGGTCAAAGA
cTnT-F	GGAGAGAGAGTGGACTTTGATG
cTnT-R	CCTCCTCTTTCTTCCTGTTCTC
GATA2-F	GACGACAACCACCACCTTAT
GATA2-R	AGTCTGGATCCCTTCCTTCT
GATA4-F	CCTGGTAATGACTCCAGAACAA
GATA4-R	AGTCCCATCAGCGTGTAAAG
Nkx-2.5-F	TGCGGAGACCTAGGAACTT
Nkx-2.5-R	CTCATTGCACGCTGCATAATC
Tbx-5-F	GACTTCCTACCAGAACCACAAG
Tbx-5-R	GGGACCACGGGATATTCTTTAC
CASP3-F	GCTGCCTGTAACTTGAGAGTAG
CASP3-R	GTATGGAGAAATGGGCTGTAGG
CASP2-F	ACCACAGGAGGTGTGATAGA
CASP2-R	GAGATGATGGGCACAGGAAA
CASP10-F	GGACAGACAAGGAACCCATAAA
CASP10-R	TGCAGGACCATCTCCATTTC
UnivRTPri	CAGTGCAGGGTCCGAGGTCAGAGCCACCTGGGCAATTTTTTTTTTTAT
miR-1-3p R	CAGTGCAGGGTCCGAGGT
miR-1-3p F	AACACGCTGGAATGTAAAGAAGTGT
miR-499-5p R	CAGTGCAGGGTCCGAGGT
miR-499-5p F	AACACGCTTAAGACTTGCAGTGATG
miR-208a-5p R	CAGTGCAGGGTCCGAGGT
miR-208a-5p F	AACAAGGAGCTTTTGGCCCG
miR-208b-5p R	CAGTGCAGGGTCCGAGGT
miR-208b-5p F	AACAAGAAGCTTTTTGCTCGCG
miR-133a-3p R	CAGTGCAGGGTCCGAGGT
miR-133a-3p F	AACAAGTTTGGTCCCCTTCAACC
U6-snRNA R	CGAATTTGCGTGTCATCCTTG
U6-snRNA F	GCTTCGGCAGCACATATACTA
rno-miR-499-5p F2	GCAGTTAAGACTTGCAGTGA
rno-miR-499-5p R2	GGTCCAGTTTTTTTTTTTTTTTAAACATC
rno-miR-499-3p F1	AGAACATCACAGCAAGTCTG
rno-miR-499-3p R1	TCCAGTTTTTTTTTTTTTTTAGCACA
rno-miR-425-5p F1	GCAGAATGACACGATCACTC
rno-miR-425-5p R1	GGTCCAGTTTTTTTTTTTTTTTCAAC
rno-miR-425-3p F1	GCAGATCGGGAATATCGTGT
rno-miR-425-3p R1	GTTTTTTTTTTTTTTTGGCGGACA
rno-miR-27a-5p F1	GGGCTTAGCTGCTTGTG
rno-miR-27a-5p R1	TCCAGTTTTTTTTTTTTTTTGCTCA
rno-miR-27a-3p F1	CAGTTCACAGTGGCTAAGTTC
rno-miR-27a-3p R1	CAGTTTTTTTTTTTTTTTGCGGAA
rno-miR-24-2-5p F1	GGTGCCTACTGAGCTGA
rno-miR-24-2-5p R1	TCCAGTTTTTTTTTTTTTTTACTGTTTC
rno-miR-24-2-3p F1	GGCTCAGTTCAGCAGGA
rno-miR-24-3p R1	GTCCAGTTTTTTTTTTTTTTTCTGTTC
rno-miR-23a-5p F1	GGGGTTCCTGGGGATG
rno-miR-23a-5p R1	CAGGTCCAGTTTTTTTTTTTTTTTAAATC
rno-miR-23a-3p F1	AGATCACATTGCCAGGGA
rno-miR-23a-3p R1	CCAGTTTTTTTTTTTTTTTGGAAATCC
rno-miR-203a-5p F1	GCAGAGTGGTTCTTAACAGTTC
rno-miR-203a-5p R1	GGTCCAGTTTTTTTTTTTTTTTGTTG
rno-miR-203a-3p F1	AGGTGAAATGTTTAGGACCAC
rno-miR-203a-3p R1	GTCCAGTTTTTTTTTTTTTTTCTAGTG
rno-miR-203b-5p F1	CGCAGAGTGGTCCTAAACA
rno-miR-203b-5p R1	GGTCCAGTTTTTTTTTTTTTTTGTGA
rno-miR-203b-3p F1	CAGTTGAACTGTTAAGAACCAC
rno-miR-203b-3p R1	CCAGTTTTTTTTTTTTTTTCCAGTG
rno-miR-202-5p F1	CGCAGTTCCTATGCATATACT
rno-miR-202-5p R1	GGTCCAGTTTTTTTTTTTTTTTAGAAGT
rno-miR-202-3p F1	GCAGAGAGGTATAGCGCAT
rno-miR-202-3p R1	GTCCAGTTTTTTTTTTTTTTTCCCA
rno-miR-1-5p F1	CGCAGGCACATACTTCT
rno-miR-1-5p R1	CCAGTTTTTTTTTTTTTTTGGGTACA
rno-miR-1-3p F1	CGCAGTGGAATGTAAAGAAGTG
rno-miR-1-3p R1	GTCCAGTTTTTTTTTTTTTTTATACACAC
YAP1-rno-mRNA-F1	AGGATGGAGGGACTCAGAA
YAP1-rno-mRNA-R1	AGTGATAGGTGCCACTGTTAAG
SRF-rno-mRNA-F1	CAACGTGTGCTGTGTGATTG
SRF-rno-mRNA-R1	GCCACTTAGGAAGGGAAACA
TEAD1-rno-mRNA-F1	GAAAGGTGGCTTGAAAGAACTG
TEAD1-rno-mRNA-R1	CCGGCGTCATCTTGGATATT
MRTFA-rno-mRNA-F1	CCCACCTCAGCCTTCATTT
MRTFA-rno-mRNA-R1	GCTGAGTCACAGTCTCTTCATAC
cMYC-rno-mRNA-F1	GAGCTGGAATCTCGAGTGTAAG
cMYC-rno-mRNA-R1	AGCCAAGGTTGTGAGGTTAG
b-CATENIN-rno-mRNA-F1	CTCAGATGGTGTCTGCCATAG
b-CATENIN-rno-mRNA-R1	TGGTGGGAAAGGTTGTGTAG
Wnt3a-rno-mRNA-F1	CACCATGTTCGGGACCTATTC
Wnt3a-rno-mRNA-R1	CAGGCCAGACAGATACTAGAGA
CYCLIN D1-rno-mRNA-F1	AACTACCTGGACCGTTTCTTG
CYCLIN D1-rno-mRNA-R1	GGGAATGGTCTCCTTCATCTTAG
TCF4-rno-mRNA-F1	TACGGGCTCAAATGTAGAAGAC
TCF4-rno-mRNA-R1	CCTGCTAGTCATGTGGTCATAG
FGF1-rno-mRNA-F1	GGGTCTAAGAAGTGGGTTCTTT
FGF1-rno-mRNA-R1	GGAAGGGTAGTCATGCTAAGTG
IGF1-rno-mRNA-F1	GCGTGGGTAGATTGCTGTTA
IGF1-rno-mRNA-R1	GAGGCAGGGACTAGGAGATATAA
EGF-rno-mRNA-F1	AGCCATGCCCACTGTATTT
EGF-rno-mRNA-R1	CCCAGCTCACATTCGTCTATATC
VEGF-rno-mRNA-F1	GCTCCTTCACTCCCTCAAATTA
VEGF-rno-mRNA-R1	GGTCTCTCTCTCTCTCTCTCTTC
HEY1-rno-mRNA-F1	CTGCAGGAGGGAAAGGTTATT
HEY1-rno-mRNA-R1	CTCAGATAACGGGCAACTTCA
HEY2-rno-mRNA-F1	AGATCTCCACAGCAGCAATAAA
HEY2-rno-mRNA-R1	GTTGCCAAGCTGCCTTAAAC
PCR Reagents				White/Blue Color

## Sheet: Primers4sequencing
gene name	sequence
ampR	ATAATACCGCGCCACATAGC
ampF	GCTATGTGGCGCGGTATTAT
LucNFor	GGAGAGCAACTGCATAAGG
LucNRev	CCTTATGCAGTTGCTCTCC
LucF	AGTCAAGTAACAACCGCGA
LucR	TCGCGGTTGTTACTTGACT
RVprimer 3-R	GGGACAGCCTATTTTGCTAG
RVprimer 4-R	CGCGGGGCATGACTATCGTC
F1-ori-F	GTGGACTCTTGTTCCAAACTGG
F1-ori-R	CCAGTTTGGAACAAGAGTCCAC
SV40pA-R	GAAATTTGTGATGCTATTGC
SV40pA-F	GCAATAGCATCACAAATTTC
Stemin_BamHI_R	ATGCATGCGGATCCTTCACTCTTGGTGCT
MYH6-prom(+)-F	ATTGCCAATTGCCTCACGGTGGGGGCTCTG
MYH6-prom(+)-R	TAACGGCTAGCGGTCTTTGTCACCTGACCC
TNNT2-prom(+)-F	ATTGCCAATTGAGATCCTGGAGGCGTCTGC
TNNT2-prom(+)-R	TAACGGCTAGCGTGGATCCTCAAATTTACA

## Sheet: Oligos4cloning
oligo name	sequence
ECoRI-YAP5SA-F	ATCTCTGAATTCGCCGCCACCATGGATCCCGGGCAGCAGCCGCCGCCTCA
ECoRI-YAP5SA-R	ATCTCTGAATTCCTATAACCATGTAAGAAAGCTTTCTTTATCTAGCTTGG
XbaI_T7_F	ATGCATGCTCTAGATAATACGACTCACTATAGG
NheI_TNNT2_F	ATGCATGCGCTAGCCCCCGCTGAGA
x-NheI-Luc-F	TTACGGGCTAGCATGGAAGACGCCAAAAACATAAAG
Luc-NotI-x-R	TTACGGGCGGCCGCTTACACGGCGATCTTTCCGCCC

## Sheet: Oligos4Luc-3'-UTRs
oligo name	sequence
PDCD4-SENSE	AGTCAGTCTCTAGAGTCTTAAACCAGAGAGCTACTGAATATAAGAACTCTTGCAGTCTTAGATGTTATAAAAATATATATCTGAATTGTAAGAGGGCCGGCCAGTCAGTC
PDCD4-ANTISENSE	GACTGACTGGCCGGCCCTCTTACAATTCAGATATATATTTTTATAACATCTAAGACTGCAAGAGTTCTTATATTCAGTAGCTCTCTGGTTTAAGACTCTAGAGACTGACT
SOX6-SENSE	AGTCAGTCTCTAGATGAAAGTCTTAAAGGAGACACTGCAAAGTCTTAGACAATCTTTGGCATCTTAAAATAAAATAGCAAACCAACATTTTTTTGGCCGGCCAGTCAGTC
SOX6-ANTISENSE	GACTGACTGGCCGGCCAAAAAAATGTTGGTTTGCTATTTTATTTTAAGATGCCAAAGATTGTCTAAGACTTTGCAGTGTCTCCTTTAAGACTTTCATCTAGAGACTGACT
DYRK2-SENSE	AGTCAGTCTCTAGAGAACCCATCTCTGCAAAGATACATCTGTCTTAAATATCTAGTTACAGGCCTTAATAGAAACCATAAGGCATGACTCATCTGGCCGGCCAGTCAGTC
DYRK2-ANTISENSE	GACTGACTGGCCGGCCAGATGAGTCATGCCTTATGGTTTCTATTAAGGCCTGTAACTAGATATTTAAGACAGATGTATCTTTGCAGAGATGGGTTCTCTAGAGACTGACT
DRP1-SENSE	AGTCAGTCTCTAGAGTAATAATCTTTGTTAGTAGTCTTAAAGCTGCTGCCATAGTCCTCCAAGAAGAAAGCACCAAGACAACATTTCATATGACGGCCGGCCAGTCAGTC
DRP1-ANTISENSE	GACTGACTGGCCGGCCGTCATATGAAATGTTGTCTTGGTGCTTTCTTCTTGGAGGACTATGGCAGCAGCTTTAAGACTACTAACAAAGATTATTACTCTAGAGACTGACT
HEY2-rno-mRNA-R1	GTTGCCAAGCTGCCTTAAAC
